# Supplementary material for: RsWRKY15–RsPDR12 module regulates Cd uptake and accumulation by promoting Cd efflux in radish (Raphanus sativus L.)
Source: Mol Hortic. 2026 Feb 12;6:15. doi: 10.1186/s43897-025-00195-7 (PMC12896155; doi:10.1186/s43897-025-00195-7)
Supplement: Supplementary file 2 — Additional file 2: Supplementary Table 1. The list of primer pairs used in this study. [file 43897_2025_195_MOESM2_ESM.xlsx]

## Sheet: Sheet1
The list of primer pairs used in this study.
Primer name	Forward primer (5'-3')	Reverse primer (5'-3')
RsActin	GCATCACACTTTCTACAAC	CCTGGATAGCAACATACAT
NtActin	TGAGATGCACCACGAAGCTC	CCAACATTGTCACCAGGAAGTG
RsPDR12	GCATCTTCTTCCCAACCGGA	ATGATCAAGCTTTCCCGCCA
RsWRKY15	GTAATACGACTGCGGACGCT	GAACCTATACGGATCGGCGG
RsPDR12-1300	atacaccaaatcgactctagaATGGAAGGAACTAGTTTTCAGAAAGC	gcccttgctcaccatggtaccTCTCTTCTGGAAATTGAAACTCTTGA
RsWRKY15-1300	atacaccaaatcgactctagaATGGCGGTGGAGCTCATGA	gcccttgctcaccatggtaccAGACGACTCCAAAATGAGATCGG
RsPDR12-LUC	ctatagggcgaattgggtaccATTTTTTTTAATATTTACGGAAAAAAATATAA	atcgataccgtcgacctcgagAGATGGATGATGAACGAATGTAGG
RsWRKY15- LUC	ctatagggcgaattgggtaccTCTAATATGTTAGTGTTTCCATACTTTTAATAAA	atcgataccgtcgacctcgagAAAAGCTCTCTCTACAAGAAGAAGAATC
RsPDR12-GUS	tggctgcaggtcgacggatccATTTTTTTTAATATTTACGGAAAAAAATATAA	ggtggactcctcttagaattcAGATGGATGATGAACGAATGTAGG
RsWRKY15- GUS	tggctgcaggtcgacggatccTCTAATATGTTAGTGTTTCCATACTTTTAATAAA	ggtggactcctcttagaattcAAAAGCTCTCTCTACAAGAAGAAGAATC
RsPDR12- pYES2	actatagggaatattaagcttATGGAAGGAACTAGTTTTCAGAAAGC	ccctctagatgcatgctcgagCTATCTCTTCTGGAAATTGAAACTCTTG
RsPDR12-FL-AbAi	cttgaattcgagctcggtaccATTTTTTTTAATATTTACGGAAAAAAATATAA	atacagagcacatgcctcgagAGATGGATGATGAACGAATGTAGG
RsPDR12-S1-AbAi	cttgaattcgagctcggtaccATTTTTTTTAATATTTACGGAAAAAAATATAA	atacagagcacatgcctcgagAAGCAGCAGCCTAAAACCTTGA
RsPDR12-S2-AbAi	cttgaattcgagctcggtaccACGTTGCTTTTTAATCATTATTTTCTC	atacagagcacatgcctcgagAGATGGATGATGAACGAATGTAGG
RsPDR12-FL-pLacZ2μ	tttgatattggatcggaattcATTTTTTTTAATATTTACGGAAAAAAATATAA	atacagagcacatgcctcgagAGATGGATGATGAACGAATGTAGG
RsPDR12-S1-pLacZ2μ	tttgatattggatcggaattcATTTTTTTTAATATTTACGGAAAAAAATATAA	atacagagcacatgcctcgagAAGCAGCAGCCTAAAACCTTGA
RsPDR12-S2-pLacZ2μ	tttgatattggatcggaattcACGTTGCTTTTTAATCATTATTTTCTC	atacagagcacatgcctcgagAGATGGATGATGAACGAATGTAGG
RsPDR12-3×W1-pLacZ2μ	tttgatattggatcggaattcGAGTCACAGAGTCACA	atacagagcacatgcctcgagTGTGACTCTGTGACTCTGTGACTC
RsPDR12-3×W2-pLacZ2μ	tttgatattggatcggaattcGCTGACGTGCTGACGTGCTGACGT	atacagagcacatgcctcgagACGTCAGCACGTCAGCACGTCAGC
RsPDR12-3×W3-pLacZ2μ	tttgatattggatcggaattcACGTCACTACGTCACTACGTCACT	atacagagcacatgcctcgagAGTGACGTAGTGACGTAGTGACGT
RsPDR12-3×W4-pLacZ2μ	tttgatattggatcggaattcTCGTCACGTCGTCACGTCGTCACG	atacagagcacatgcctcgagCGTGACGACGTGACGACGTGACGA
RsPDR12-mW1-pLacZ2μ	GATGTCCCAGAGAGAGAGAGAaTCcCAGCTGACGTAAGCTTT	TAAGAGGAGAAAGCTTACGTCAGCTGgGAtTCTCTCTCTCTCT
RsWRKY15-JG	gattatgcctctcccgaattcATGGCGGTGGAGCTCATGA	GATCTCATTTTGGAGTCGTCTTGActcgagaagctttggacttct
RsPDR12-RNAi-Z	caggtcgactctagaggatccCTCAAAGACCGTATCGATAG	tctgtcgacctcgagggtaccCATGATCAAGCTTTCCCGCC
RsPDR12-RNAi-F	gattttcagatcgatactagtCATGATCAAGCTTTCCCGCC	cgatcggggaaattcgagctcCTCAAAGACCGTATCGATAG
RsWRKY15-RNAi-Z	caggtcgactctagaggatccGCGGTGGAGCTCATGACTAG	tctgtcgacctcgagggtaccTGGTGAAATAACCGGAGCGC
RsWRKY15-RNAi-F	gattttcagatcgatactagtTGGTGAAATAACCGGAGCGC	cgatcggggaaattcgagctcGCGGTGGAGCTCATGACTAG
